# Supplementary material for: Dichotic turncoats: Lateralization of auditory processing in two dichotic listening tasks using melodies and syllables
Source: PLoS One. 2025 Sep 26;20(9):e0333510. doi: 10.1371/journal.pone.0333510 (PMC12468760; doi:10.1371/journal.pone.0333510)
Supplement: S1 File — This spreadsheet includes the raw experimental data. Participants’ age at the date of assessment and gender (1 = female, 0 = male) are included. The musical practice is described in two binary variables: ever_played_instrument and currently_playing_instrument (1 = yes, 0 = no) and the variables year_of_musical_education and hours_of_weekly_musical_practice. Furthermore, the laterality quotient of the Edinburgh Handedness Inventory is included. The variables describing the experimental data include the following abbreviations: LI = lateralization index, RER = right ear report, LER = left ear report, AE = Alle meine Entchen, HK = Hänschen klein, BK = Backe backe Kuchen, JW = Alle Jahre wieder, ZG = Zum Geburtstag viel Glück, LL = Laterne laterne. Variable names are given in the following format: Index(LI, LER, RER, errorate)_stimulus(syllables, melodies, single syllables [ba, ga, da, ka, ta, pa], single melodies [AE, HK, BK, JW, ZG, LL]). (CSV) [file pone.0333510.s001.csv]

LI_syllables	LI_melodies	LER_syllables	RER_syllables	LER_melodies	RER_melodies	errorrate_syllables	errorrate_melodies	LI_ba	LER_ba	RER_ba	errorrate_ba	LI_ga	LER_ga	RER_ga	errorrate_ga	LI_ta	LER_ta	RER_ta	errorrate_ta	LI_da	LER_da	RER_da	errorrate_da	LI_ka	LER_ka	RER_ka	errorrate_ka	LI_pa	LER_pa	RER_pa	errorrate_pa	LI_AE	LER_AE	RER_AE	errorrate_AE	LI_HK	LER_HK	RER_HK	errorrate_HK	LI_BK	LER_BK	RER_BK	errorrate_BK	LI_JW	LER_JW	RER_JW	errorrate_JW	LI_ZG	LER_ZG
61.40350877	-49.09090909	18.33333333	76.66666667	34.16666667	11.66666667	5	54.16666667	85.71428571	5	65	1.25	76.47058824	10	75	1.25	30	35	65	0	88.23529412	5	80	1.25	53.84615385	30	100	3.75	50	25	75	0	-55.55555556	17.5	5	8.75	-83.33333333	27.5	2.5	8.75	-33.33333333	20	10	23.75	-42.85714286	12.5	5	16.25	-25	12.5
-1.886792453	1.01010101	45	43.33333333	40.83333333	41.66666667	11.66666667	17.5	0	5	5	0	0	15	15	0	-4.761904762	55	50	2.5	0	40	40	0	0	85	85	12.5	-3.703703704	70	65	2.5	-3.225806452	40	37.5	7.5	0	22.5	22.5	7.5	100	0	2.5	3.75	28.57142857	12.5	22.5	2.5	-10.34482759	40
14.85148515	-38.88888889	35.83333333	48.33333333	41.66666667	18.33333333	15.83333333	40	23.07692308	25	40	2.5	20	10	15	0	0	55	55	5	50	5	15	0	13.33333333	65	85	10	18.51851852	55	80	6.25	-55.55555556	17.5	5	12.5	-11.11111111	12.5	10	11.25	-25	12.5	7.5	13.75	-40	17.5	7.5	12.5	-48.14814815	50
21.42857143	6.849315068	36.66666667	56.66666667	28.33333333	32.5	6.666666667	39.16666667	33.33333333	20	40	0	33.33333333	20	40	0	13.33333333	65	85	7.5	26.31578947	35	60	0	21.73913043	45	70	0	12.5	35	45	2.5	30	17.5	32.5	7.5	0	5	5	20	-40	17.5	7.5	6.25	0	15	15	18.75	9.090909091	25
18.81188119	4	34.16666667	50	40	43.33333333	15.83333333	16.66666667	100	0	25	0	42.85714286	20	50	1.25	38.46153846	20	45	0	0	15	15	0	5.263157895	90	100	22.5	4	60	65	0	6.25	37.5	42.5	3.75	6.666666667	17.5	20	10	-100	2.5	0	3.75	11.11111111	10	12.5	3.75	-3.448275862	37.5
22.44897959	-34.7826087	31.66666667	50	25.83333333	12.5	18.33333333	61.66666667	NaN	0	0	0	100	0	5	0	25.92592593	50	85	8.75	15.78947368	40	55	12.5	11.11111111	80	100	6.25	46.66666667	20	55	0	-20	7.5	5	16.25	-55.55555556	17.5	5	12.5	33.33333333	5	10	15	-60	20	5	15	-20	15
42.85714286	-26.31578947	26.66666667	66.66666667	30	17.5	6.666666667	52.5	77.77777778	5	40	0	40	15	35	0	46.15384615	35	95	0	71.42857143	5	30	1.25	29.03225806	55	100	2.5	37.93103448	45	100	6.25	-44.44444444	32.5	12.5	12.5	-75	17.5	2.5	16.25	0	5	5	15	-20	15	10	15	-20	7.5
11.32075472	-57.5	39.16666667	49.16666667	52.5	14.16666667	11.66666667	33.33333333	100	0	5	0	25	15	25	0	8.333333333	55	65	2.5	4.761904762	50	55	3.75	11.11111111	60	75	11.25	12	55	70	0	20	5	7.5	1.25	-50	45	15	15	-66.66666667	25	5	12.5	-60	20	5	10	-85.71428571	32.5
16.19047619	20.93023256	36.66666667	50.83333333	14.16666667	21.66666667	12.5	64.16666667	50	5	15	3.75	100	0	5	1.25	0	65	65	3.75	0	40	40	5	17.64705882	70	100	5	33.33333333	40	80	0	75	2.5	17.5	8.75	-15.78947368	27.5	20	47.5	20	5	7.5	13.75	60	2.5	10	13.75	100	0
39.78494624	-55.26315789	23.33333333	54.16666667	49.16666667	14.16666667	22.5	36.66666667	100	0	5	2.5	69.23076923	10	55	3.75	53.84615385	15	50	6.25	37.5	25	55	5	18.75	65	95	12.5	44.44444444	25	65	3.75	-83.33333333	27.5	2.5	15	-83.33333333	27.5	2.5	3.75	-40	17.5	7.5	21.25	-46.66666667	27.5	10	7.5	0	10
50	-6.086956522	19.16666667	57.5	50.83333333	45	23.33333333	4.166666667	87.5	5	75	3.75	52	30	95	16.25	NaN	0	0	0	0	15	15	0	41.66666667	35	85	15	42.85714286	30	75	0	4.347826087	27.5	30	0	7.142857143	32.5	37.5	3.75	NaN	0	0	0	-25	25	15	0	-11.76470588	47.5
35.23809524	-1.754385965	28.33333333	59.16666667	29	28	15	43	83.33333333	5	55	1.25	30	35	65	3.75	100	0	15	0	45.45454545	15	40	1.25	33.33333333	40	80	11.25	14.28571429	75	100	1.25	-15.78947368	33.33333333	24.24242424	5.970149254	6.666666667	20.58823529	23.52941176	25.75757576	-33.33333333	12.12121212	6.060606061	4.47761194	28.57142857	16.12903226	29.03225806	24.63768116	100	0
-0.952380952	-9.677419355	44.16666667	43.33333333	28.33333333	23.33333333	12.5	48.33333333	-14.28571429	20	15	0	33.33333333	20	40	0	-6.666666667	40	35	2.5	-20	15	10	1.25	0	70	70	8.75	-5.263157895	100	90	6.25	33.33333333	7.5	15	23.75	20	10	15	12.5	-14.28571429	10	7.5	5	-45.45454545	20	7.5	20	-33.33333333	25
14	1.639344262	35.83333333	47.5	25	25.83333333	16.66666667	49.16666667	0	5	5	2.5	71.42857143	5	30	2.5	18.18181818	45	65	7.5	0	40	40	7.5	20	50	75	1.25	0	70	70	3.75	8.333333333	27.5	32.5	3.75	-7.692307692	17.5	15	17.5	-42.85714286	12.5	5	15	45.45454545	7.5	20	28.75	33.33333333	2.5
24.13793103	-9.677419355	27.5	45	42.5	35	27.5	22.5	66.66666667	5	25	0	37.5	25	55	2.5	-50	15	5	1.25	33.33333333	5	10	0	11.11111111	80	100	36.25	36.36363636	35	75	1.25	-14.28571429	20	15	1.25	-3.703703704	35	32.5	12.5	0	17.5	17.5	6.25	-4.347826087	30	27.5	8.75	-100	5
-34	-65.04854369	55.83333333	27.5	70.83333333	15	16.66666667	14.16666667	-39.13043478	80	35	2.5	-50	45	15	3.75	0	25	25	0	-37.5	55	25	3.75	-21.42857143	85	55	15	-63.63636364	45	10	0	-58.33333333	47.5	12.5	3.75	-50	37.5	12.5	8.75	-100	25	0	2.5	-57.14285714	27.5	7.5	2.5	-63.63636364	45
41.74757282	-27.65957447	25	60.83333333	50	28.33333333	14.16666667	21.66666667	18.18181818	45	65	1.25	69.23076923	10	55	3.75	27.27272727	20	35	0	5.882352941	40	45	2.5	47.82608696	30	85	12.5	88.23529412	5	80	1.25	20	15	22.5	6.25	-17.64705882	50	35	0	-20	15	10	10	-77.77777778	20	2.5	6.25	-47.36842105	35
1.960784314	-39.39393939	41.66666667	43.33333333	57.5	25	15	17.5	38.46153846	20	45	3.75	33.33333333	20	40	2.5	6.666666667	35	40	0	-16.66666667	35	25	3.75	-6.666666667	80	70	11.25	-20	60	40	1.25	0	15	15	2.5	-33.33333333	35	17.5	2.5	-7.692307692	17.5	15	10	-100	20	0	8.75	-33.33333333	45
46.23655914	-16.12903226	20.83333333	56.66666667	45	32.5	22.5	22.5	45.45454545	15	40	3.75	60	20	80	10	71.42857143	5	30	0	0	15	15	0	46.15384615	35	95	7.5	39.13043478	35	80	12.5	-7.692307692	35	30	5	-7.692307692	17.5	15	0	-14.28571429	10	7.5	11.25	-7.692307692	17.5	15	7.5	-30.76923077	42.5
-4	-82.79569892	43.33333333	40	70.83333333	6.666666667	16.66666667	22.5	0	5	5	3.75	0	40	40	5	-25	50	30	2.5	-25	25	15	2.5	5.263157895	90	100	11.25	0	50	50	0	-100	47.5	0	1.25	-40	17.5	7.5	6.25	-83.33333333	27.5	2.5	8.75	-69.23076923	27.5	5	11.25	-100	50
12.38095238	-30.43478261	38.33333333	49.16666667	37.5	20	12.5	42.5	50	10	30	1.25	66.66666667	5	25	0	11.11111111	60	75	8.75	27.27272727	20	35	0	-2.564102564	100	95	8.75	0	35	35	0	-66.66666667	25	5	12.5	-12.5	22.5	17.5	10	60	2.5	10	15	-14.28571429	10	7.5	12.5	-50	37.5
20	-50	31.66666667	47.5	65	21.66666667	20.83333333	13.33333333	100	0	30	1.25	33.33333333	30	60	1.25	-9.090909091	30	25	6.25	14.28571429	15	20	1.25	9.677419355	70	85	18.75	18.18181818	45	65	2.5	-58.33333333	47.5	12.5	2.5	-29.41176471	27.5	15	3.75	-60	20	5	7.5	-14.28571429	10	7.5	5	-53.84615385	50
-15.46391753	-57.5	46.66666667	34.16666667	52.5	14.16666667	19.16666667	33.33333333	-25	50	30	1.25	-20	60	40	11.25	100	0	5	0	20	10	15	0	-18.51851852	80	55	13.75	-14.28571429	80	60	2.5	-53.84615385	25	7.5	5	-56.52173913	45	12.5	3.75	0	10	10	15	-42.85714286	12.5	5	13.75	-81.81818182	50
36.70886076	15.38461538	20.83333333	45	18.33333333	25	34.16666667	56.66666667	55.55555556	10	35	5	39.13043478	35	80	12.5	9.090909091	25	30	11.25	42.85714286	10	25	5	25	30	50	15	53.84615385	15	50	2.5	0	7.5	7.5	15	-4.347826087	30	27.5	35	33.33333333	7.5	15	18.75	100	0	5	0	33.33333333	10
-8.737864078	1.587301587	46.66666667	39.16666667	25.83333333	26.66666667	14.16666667	47.5	-50	15	5	0	-26.31578947	60	35	1.25	-4.761904762	55	50	2.5	-23.07692308	40	25	0	0	65	65	13.75	10	45	55	3.75	0	12.5	12.5	13.75	0	12.5	12.5	27.5	-14.28571429	10	7.5	11.25	42.85714286	5	12.5	12.5	-20	30
29.26829268	-56.52173913	24.16666667	44.16666667	45	12.5	31.66666667	42.5	60	5	20	2.5	29.41176471	30	55	13.75	NaN	0	0	0	100	0	5	1.25	16.12903226	65	90	26.25	35.71428571	45	95	3.75	-100	20	0	6.25	-69.23076923	27.5	5	5	0	5	5	11.25	-22.22222222	27.5	17.5	17.5	-72.72727273	47.5
29.78723404	-17.94871795	27.5	50.83333333	19.16666667	13.33333333	21.66666667	67.5	66.66666667	5	25	3.75	47.36842105	25	70	7.5	17.64705882	35	50	3.75	0	10	10	6.25	36.36363636	35	75	11.25	15.38461538	55	75	0	-20	7.5	5	17.5	-33.33333333	10	5	12.5	-66.66666667	12.5	2.5	16.25	-33.33333333	15	7.5	25	50	5
-1.01010101	-1.960784314	41.66666667	40.83333333	21.66666667	20.83333333	17.5	57.5	NaN	0	0	0	33.33333333	5	10	0	4.761904762	50	55	7.5	0	40	40	7.5	2.564102564	95	100	10	-20	60	40	1.25	-11.11111111	12.5	10	6.25	-23.07692308	20	12.5	31.25	14.28571429	7.5	10	15	20	5	7.5	11.25	6.666666667	17.5
23.36448598	-45.13274336	34.16666667	55	68.33333333	25.83333333	10.83333333	5.833333333	50	10	30	0	100	0	25	5	57.14285714	15	55	2.5	15.78947368	40	55	0	6.25	75	85	7.5	10.34482759	65	80	1.25	-18.75	47.5	32.5	0	-100	22.5	0	2.5	-77.77777778	20	2.5	6.25	-36.84210526	32.5	15	0	-25	37.5
53.33333333	2.222222222	17.5	57.5	18.33333333	19.16666667	25	62.5	60	15	60	3.75	86.66666667	5	70	3.75	100	0	30	1.25	44.44444444	25	65	8.75	25	45	75	20	50	15	45	0	11.11111111	10	12.5	8.75	-25	12.5	7.5	21.25	11.11111111	10	12.5	7.5	55.55555556	5	17.5	25	-50	7.5
5.617977528	-25.42372881	35	39.16666667	30.83333333	18.33333333	25.83333333	50.83333333	-100	5	0	0	33.33333333	15	30	1.25	100	0	5	0	28.57142857	25	45	5	-3.225806452	80	75	25	-3.03030303	85	80	7.5	-60	20	5	11.25	-28.57142857	22.5	12.5	10	0	5	5	17.5	0	12.5	12.5	15	-7.692307692	17.5
-2.325581395	-44.82758621	36.66666667	35	52.5	20	28.33333333	27.5	0	10	10	0	6.666666667	35	40	7.5	NaN	0	0	0	NaN	0	0	0	-2.702702703	95	90	30	-6.666666667	80	70	5	-44	45	17.5	7.5	-44.44444444	32.5	12.5	11.25	50	2.5	7.5	1.25	-60	30	7.5	6.25	-50	45
11.34020619	-15.25423729	35.83333333	45	56.66666667	41.66666667	19.16666667	1.666666667	100	0	15	0	6.666666667	35	40	6.25	12.5	35	45	5	0	5	5	0	9.677419355	70	85	16.25	6.666666667	70	80	1.25	0	32.5	32.5	1.25	-18.51851852	40	27.5	1.25	-25	25	15	0	-42.85714286	25	10	0	-20	30
5.747126437	-23.59550562	34.16666667	38.33333333	45.83333333	28.33333333	27.5	25.83333333	100	0	10	0	25	15	25	0	-100	5	0	0	0	30	30	2.5	3.225806452	75	80	31.25	3.03030303	80	85	7.5	-16.66666667	35	25	2.5	-11.11111111	12.5	10	18.75	-60	10	2.5	8.75	7.692307692	15	17.5	7.5	-38.46153846	45
[truncated: 13 more columns]
